# Supplementary material for: The Incidence and Trends of Yellow Fever from 1990 to 2021 in Major Endemic Regions: A Systematic Analysis Based on the 2021 Global Burden of Disease Study
Source: Pathogens. 2025 Jun 16;14(6):594. doi: 10.3390/pathogens14060594 (PMC12195785; doi:10.3390/pathogens14060594)
Supplement: Supplementary file 1 [file pathogens-14-00594-s001.zip]

Archive with 1 entries (1 files):
- pathogens-3592869-supplementary.pdf
